# Supplementary material for: Immunoproteasome Activity in Chronic Lymphocytic Leukemia as a Target of the Immunoproteasome-Selective Inhibitors
Source: Cells. 2022 Mar 1;11(5):838. doi: 10.3390/cells11050838 (PMC8909520; doi:10.3390/cells11050838)
Supplement: Supplementary file 1 [file cells-11-00838-s001.zip]

Archive with 1 entries (1 files):
- cells-1594087-supplementary.pdf
